# Supplementary material for: Molecular Target Identification of Gossypol Against Cervical Cancer Based on Target Fishing Technology
Source: Pharmaceutics. 2025 Jun 30;17(7):861. doi: 10.3390/pharmaceutics17070861 (PMC12298003; doi:10.3390/pharmaceutics17070861)
Supplement: Supplementary file 1 [file pharmaceutics-17-00861-s001.zip]

Archive with 1 entries (1 files):
- pharmaceutics-3693900-supplementary.pdf
